# Supplementary material for: A Cross-Cultural Study of the Cognitive Model of Depression: Cognitive Experiences Converge between Egypt and Canada
Source: PLoS One. 2016 Mar 24;11(3):e0150699. doi: 10.1371/journal.pone.0150699 (PMC4807108; doi:10.1371/journal.pone.0150699)
Supplement: S1 Data — (ZIP) [file pone.0150699.s001.zip]

Archive with 1 entries (1 files):
- Beshai Dobson & Adel (2016) Cross-Cultural Study of Cognitive Model of Dep in Egypt SPSS Data File - Total Scores.sav
